# Supplementary material for: Variability and validity of intimate partner violence reporting by couples in Tanzania
Source: PLoS One. 2018 Mar 8;13(3):e0193253. doi: 10.1371/journal.pone.0193253 (PMC5843259; doi:10.1371/journal.pone.0193253)
Supplement: S1 Dataset — (ZIP) [file pone.0193253.s001.zip]

Archive with 1 entries (1 files):
- PLOS One Data Sharing 20DEC2017.dta
